# Supplementary material for: Nano-sized zeolites as modulators of thiacloprid toxicity on Chironomus riparius
Source: PeerJ. 2017 Jul 18;5:e3525. doi: 10.7717/peerj.3525 (PMC5518729; doi:10.7717/peerj.3525)
Supplement: Supplemental Information 1 [file peerj-05-3525-s001.xlsx]

## Sheet: Y30 mortality
treat	vessel	replicate	dead	larvae
0	1	1	1	1			treat:
0	1	1	0	2			0	control
0	1	1	0	3			1	Y30-solely low
0	1	1	0	4			2	Y30-solely medium
0	1	1	0	5			3	Y30-solely high
0	2	2	0	1			4	TC solely
0	2	2	0	2			5	Y30-mix low
0	2	2	0	3			6	Y30-mix medium
0	2	2	0	4			7	Y30-mix high
0	2	2	0	5
0	3	3	0	1
0	3	3	0	2
0	3	3	0	3
0	3	3	0	4
0	3	3	0	5
0	4	4	0	1
0	4	4	0	2
0	4	4	0	3
0	4	4	0	4
0	4	4	0	5
0	5	5	0	1
0	5	5	0	2
0	5	5	0	3
0	5	5	0	4
0	5	5	0	5
0	6	6	0	1
0	6	6	0	2
0	6	6	0	3
0	6	6	0	4
0	6	6	0	5
0	7	7	0	1
0	7	7	0	2
0	7	7	0	3
0	7	7	0	4
0	7	7	0	5
0	8	8	0	1
0	8	8	0	2
0	8	8	0	3
0	8	8	0	4
0	8	8	0	5
0	9	9	0	1
0	9	9	0	2
0	9	9	0	3
0	9	9	0	4
0	9	9	0	5
0	10	10	1	1
0	10	10	0	2
0	10	10	0	3
0	10	10	0	4
0	10	10	0	5
0	11	11	0	1
0	11	11	0	2
0	11	11	0	3
0	11	11	0	4
0	11	11	0	5
0	12	12	0	1
0	12	12	0	2
0	12	12	0	3
0	12	12	0	4
0	12	12	0	5
0	13	13	1	1
0	13	13	0	2
0	13	13	0	3
0	13	13	0	4
0	13	13	0	5
0	14	14	1	1
0	14	14	0	2
0	14	14	0	3
0	14	14	0	4
0	14	14	0	5
0	15	15	0	1
0	15	15	0	2
0	15	15	0	3
0	15	15	0	4
0	15	15	0	5
1	16	1	0	1
1	16	1	0	2
1	16	1	0	3
1	16	1	0	4
1	16	1	0	5
1	17	2	1	1
1	17	2	0	2
1	17	2	0	3
1	17	2	0	4
1	17	2	0	5
1	18	3	0	1
1	18	3	0	2
1	18	3	0	3
1	18	3	0	4
1	18	3	0	5
1	19	4	0	1
1	19	4	0	2
1	19	4	0	3
1	19	4	0	4
1	19	4	0	5
1	20	5	0	1
1	20	5	0	2
1	20	5	0	3
1	20	5	0	4
1	20	5	0	5
1	21	6	0	1
1	21	6	0	2
1	21	6	0	3
1	21	6	0	4
1	21	6	0	5
1	22	7	0	1
1	22	7	0	2
1	22	7	0	3
1	22	7	0	4
1	22	7	0	5
1	23	8	0	1
1	23	8	0	2
1	23	8	0	3
1	23	8	0	4
1	23	8	0	5
1	24	9	0	1
1	24	9	0	2
1	24	9	0	3
1	24	9	0	4
1	24	9	0	5
1	25	10	1	1
1	25	10	1	2
1	25	10	0	3
1	25	10	0	4
1	25	10	0	5
1	26	11	0	1
1	26	11	0	2
1	26	11	0	3
1	26	11	0	4
1	26	11	0	5
1	27	12	0	1
1	27	12	0	2
1	27	12	0	3
1	27	12	0	4
1	27	12	0	5
1	28	13	0	1
1	28	13	0	2
1	28	13	0	3
1	28	13	0	4
1	28	13	0	5
1	29	14	0	1
1	29	14	0	2
1	29	14	0	3
1	29	14	0	4
1	29	14	0	5
1	30	15	0	1
1	30	15	0	2
1	30	15	0	3
1	30	15	0	4
1	30	15	0	5
2	31	1	0	1
2	31	1	0	2
2	31	1	0	3
2	31	1	0	4
2	31	1	0	5
2	32	2	1	1
2	32	2	0	2
2	32	2	0	3
2	32	2	0	4
2	32	2	0	5
2	33	3	0	1
2	33	3	0	2
2	33	3	0	3
2	33	3	0	4
2	33	3	0	5
2	34	4	1	1
2	34	4	0	2
2	34	4	0	3
2	34	4	0	4
2	34	4	0	5
2	35	5	0	1
2	35	5	0	2
2	35	5	0	3
2	35	5	0	4
2	35	5	0	5
2	36	6	1	1
2	36	6	0	2
2	36	6	0	3
2	36	6	0	4
2	36	6	0	5
2	37	7	1	1
2	37	7	1	2
2	37	7	0	3
2	37	7	0	4
2	37	7	0	5
2	38	8	0	1
2	38	8	0	2
2	38	8	0	3
2	38	8	0	4
2	38	8	0	5
2	39	9	0	1
2	39	9	0	2
2	39	9	0	3
2	39	9	0	4
2	39	9	0	5
2	40	10	0	1
2	40	10	0	2
2	40	10	0	3
2	40	10	0	4
2	40	10	0	5
2	41	11	1	1
2	41	11	1	2
2	41	11	0	3
2	41	11	0	4
2	41	11	0	5
2	42	12	0	1
2	42	12	0	2
2	42	12	0	3
2	42	12	0	4
2	42	12	0	5
2	43	13	0	1
2	43	13	0	2
2	43	13	0	3
2	43	13	0	4
2	43	13	0	5
2	44	14	0	1
2	44	14	0	2
2	44	14	0	3
2	44	14	0	4
2	44	14	0	5
2	45	15	0	1
2	45	15	0	2
2	45	15	0	3
2	45	15	0	4
2	45	15	0	5
3	46	1	0	1
3	46	1	0	2
3	46	1	0	3
3	46	1	0	4
3	46	1	0	5
3	47	2	0	1
3	47	2	0	2
3	47	2	0	3
3	47	2	0	4
3	47	2	0	5
3	48	3	0	1
3	48	3	0	2
3	48	3	0	3
3	48	3	0	4
3	48	3	0	5
3	49	4	0	1
3	49	4	0	2
3	49	4	0	3
3	49	4	0	4
3	49	4	0	5
3	50	5	1	1
3	50	5	0	2
3	50	5	0	3
3	50	5	0	4
3	50	5	0	5
3	51	6	0	1
3	51	6	0	2
3	51	6	0	3
3	51	6	0	4
3	51	6	0	5
3	52	7	0	1
3	52	7	0	2
3	52	7	0	3
3	52	7	0	4
3	52	7	0	5
3	53	8	0	1
3	53	8	0	2
3	53	8	0	3
3	53	8	0	4
3	53	8	0	5
3	54	9	0	1
3	54	9	0	2
3	54	9	0	3
3	54	9	0	4
3	54	9	0	5
3	55	10	0	1
3	55	10	0	2
3	55	10	0	3
3	55	10	0	4
3	55	10	0	5
3	56	11	0	1
3	56	11	0	2
3	56	11	0	3
3	56	11	0	4
3	56	11	0	5
3	57	12	1	1
3	57	12	1	2
3	57	12	0	3
3	57	12	0	4
3	57	12	0	5
3	58	13	0	1
3	58	13	0	2
3	58	13	0	3
3	58	13	0	4
3	58	13	0	5
3	59	14	0	1
3	59	14	0	2
3	59	14	0	3
3	59	14	0	4
3	59	14	0	5
3	60	15	0	1
3	60	15	0	2
3	60	15	0	3
3	60	15	0	4
3	60	15	0	5
4	61	1	1	1
4	61	1	1	2
4	61	1	0	3
4	61	1	0	4
4	61	1	0	5
4	62	2	1	1
4	62	2	1	2
4	62	2	0	3
4	62	2	0	4
4	62	2	0	5
4	63	3	1	1
4	63	3	1	2
4	63	3	0	3
4	63	3	0	4
4	63	3	0	5
4	64	4	1	1
4	64	4	1	2
4	64	4	1	3
4	64	4	1	4
4	64	4	0	5
4	65	5	1	1
4	65	5	1	2
4	65	5	0	3
4	65	5	0	4
4	65	5	0	5
4	66	6	0	1
4	66	6	0	2
4	66	6	0	3
4	66	6	0	4
4	66	6	0	5
4	67	7	1	1
4	67	7	1	2
4	67	7	1	3
4	67	7	1	4
4	67	7	0	5
4	68	8	1	1
4	68	8	1	2
4	68	8	1	3
4	68	8	0	4
4	68	8	0	5
4	69	9	1	1
4	69	9	0	2
4	69	9	0	3
4	69	9	0	4
4	69	9	0	5
4	70	10	1	1
4	70	10	1	2
4	70	10	0	3
4	70	10	0	4
4	70	10	0	5
4	71	11	1	1
4	71	11	1	2
4	71	11	1	3
4	71	11	1	4
4	71	11	1	5
4	72	12	1	1
4	72	12	1	2
4	72	12	1	3
4	72	12	0	4
4	72	12	0	5
4	73	13	1	1
4	73	13	1	2
4	73	13	0	3
4	73	13	0	4
4	73	13	0	5
4	74	14	1	1
4	74	14	1	2
4	74	14	0	3
4	74	14	0	4
4	74	14	0	5
4	75	15	1	1
4	75	15	1	2
4	75	15	1	3
4	75	15	0	4
4	75	15	0	5
5	76	1	1	1
5	76	1	0	2
5	76	1	0	3
5	76	1	0	4
5	76	1	0	5
5	77	2	0	1
5	77	2	0	2
5	77	2	0	3
5	77	2	0	4
5	77	2	0	5
5	78	3	1	1
5	78	3	1	2
5	78	3	0	3
5	78	3	0	4
5	78	3	0	5
5	79	4	1	1
5	79	4	1	2
5	79	4	0	3
5	79	4	0	4
5	79	4	0	5
5	80	5	1	1
5	80	5	0	2
5	80	5	0	3
5	80	5	0	4
5	80	5	0	5
5	81	6	1	1
5	81	6	1	2
5	81	6	0	3
5	81	6	0	4
5	81	6	0	5
5	82	7	1	1
5	82	7	1	2
5	82	7	1	3
5	82	7	0	4
5	82	7	0	5
5	83	8	1	1
5	83	8	1	2
5	83	8	1	3
5	83	8	0	4
5	83	8	0	5
5	84	9	1	1
5	84	9	0	2
5	84	9	0	3
5	84	9	0	4
5	84	9	0	5
5	85	10	1	1
5	85	10	1	2
5	85	10	1	3
5	85	10	1	4
5	85	10	0	5
5	86	11	1	1
5	86	11	0	2
5	86	11	0	3
5	86	11	0	4
5	86	11	0	5
5	87	12	1	1
5	87	12	1	2
5	87	12	0	3
5	87	12	0	4
5	87	12	0	5
5	88	13	1	1
5	88	13	1	2
5	88	13	1	3
5	88	13	0	4
5	88	13	0	5
5	89	14	1	1
5	89	14	1	2
5	89	14	1	3
5	89	14	1	4
5	89	14	0	5
5	90	15	1	1
5	90	15	1	2
5	90	15	1	3
5	90	15	0	4
5	90	15	0	5
6	91	1	0	1
6	91	1	0	2
6	91	1	0	3
6	91	1	0	4
6	91	1	0	5
6	92	2	0	1
6	92	2	0	2
6	92	2	0	3
6	92	2	0	4
6	92	2	0	5
6	93	3	1	1
6	93	3	0	2
6	93	3	0	3
6	93	3	0	4
6	93	3	0	5
6	94	4	1	1
6	94	4	0	2
6	94	4	0	3
6	94	4	0	4
6	94	4	0	5
6	95	5	1	1
6	95	5	1	2
6	95	5	1	3
6	95	5	0	4
6	95	5	0	5
6	96	6	1	1
6	96	6	1	2
6	96	6	0	3
6	96	6	0	4
6	96	6	0	5
6	97	7	1	1
6	97	7	1	2
6	97	7	1	3
6	97	7	0	4
6	97	7	0	5
6	98	8	1	1
6	98	8	1	2
6	98	8	0	3
6	98	8	0	4
6	98	8	0	5
6	99	9	1	1
6	99	9	1	2
6	99	9	0	3
6	99	9	0	4
6	99	9	0	5
6	100	10	1	1
6	100	10	1	2
6	100	10	1	3
6	100	10	0	4
6	100	10	0	5
6	101	11	1	1
6	101	11	1	2
6	101	11	1	3
6	101	11	0	4
6	101	11	0	5
6	102	12	1	1
6	102	12	1	2
6	102	12	1	3
6	102	12	0	4
6	102	12	0	5
6	103	13	1	1
6	103	13	1	2
6	103	13	0	3
6	103	13	0	4
6	103	13	0	5
6	104	14	0	1
6	104	14	0	2
6	104	14	0	3
6	104	14	0	4
6	104	14	0	5
6	105	15	1	1
6	105	15	0	2
6	105	15	0	3
6	105	15	0	4
6	105	15	0	5
7	106	1	0	1
7	106	1	0	2
7	106	1	0	3
7	106	1	0	4
7	106	1	0	5
7	107	2	0	1
7	107	2	0	2
7	107	2	0	3
7	107	2	0	4
7	107	2	0	5
7	108	3	0	1
7	108	3	0	2
7	108	3	0	3
7	108	3	0	4
7	108	3	0	5
7	109	4	0	1
7	109	4	0	2
7	109	4	0	3
7	109	4	0	4
7	109	4	0	5
7	110	5	0	1
7	110	5	0	2
7	110	5	0	3
7	110	5	0	4
7	110	5	0	5
7	111	6	0	1
7	111	6	0	2
7	111	6	0	3
7	111	6	0	4
7	111	6	0	5
7	112	7	0	1
7	112	7	0	2
7	112	7	0	3
7	112	7	0	4
7	112	7	0	5
7	113	8	0	1
7	113	8	0	2
7	113	8	0	3
7	113	8	0	4
7	113	8	0	5
7	114	9	0	1
7	114	9	0	2
7	114	9	0	3
7	114	9	0	4
7	114	9	0	5
7	115	10	0	1
7	115	10	0	2
7	115	10	0	3
7	115	10	0	4
7	115	10	0	5
7	116	11	1	1
7	116	11	0	2
7	116	11	0	3
7	116	11	0	4
7	116	11	0	5
7	117	12	0	1
7	117	12	0	2
7	117	12	0	3
7	117	12	0	4
7	117	12	0	5
7	118	13	0	1
7	118	13	0	2
7	118	13	0	3
7	118	13	0	4
7	118	13	0	5
7	119	14	1	1
7	119	14	0	2
7	119	14	0	3
7	119	14	0	4
7	119	14	0	5
7	120	15	0	1
7	120	15	0	2
7	120	15	0	3
7	120	15	0	4
7	120	15	0	5

## Sheet: Y30_Behavior
	24					48							72							96
			% no convulsions	% convulsion	SD				% no convulsions	% convulsion	SD					% no convulsions	% convulsion	SD					% no convulsions	% convulsion	SD
		control	1	0	0			control	1	0	0				control	1	0	0				control	1	0	0
		TC	0.533333	0.466667	0.306956			TC	0.2	0.8	0.206559				TC	0	1	0				TC	0	1	0
		NP-low	1	0	0			NP-low	1	0	0				NP-low	1	0	0				NP-low	1	0	0
		MP-medium	1	0	0			MP-medium	1	0	0				MP-medium	1	0	0				MP-medium	1	0	0
		NP-high	1	0	0			NP-high	1	0	0				NP-high	1	0	0				NP-high	1	0	0
		mix-low	0.8	0.2	0.193218			mix-low	0.223077	0.776923	0.283261				mix-low	0	1	0				mix-low	0	1	0
		mix-medium	1	0	0			mix-medium	0.9	0.1	0.181265				mix-medium	0.786667	0.213333	0.353773				mix-medium	0	1	0
		mix-high	1	0	0			mix-high	1	0	0				mix-high	1	0	0				mix-high	1	0	0
	convulsions:
		0	24	48	72	96
	control	0	0	0	0	0
	TC	0	0.466667	0.8	1	1
	mix-low	0	0.2	0.776923	1	1
	mix-medium	0	0	0.1	0.213333	1
	mix-high	0	0	0	0	0
		0	24	48	72	96
	0 % adsorption	0	0.466667	0.8	1	1
	30 % adsorption	0	0.2	0.776923	1	1
	60 % adsorption	0	0	0.1	0.213333	1
	97 % adsorption	0	0	0	0	0
	Kontrolle	0	0	0	0	0

## Sheet: Beta mortality
treat	vessel	replicate	dead	larvae
0	1	1	0	1			treat:
0	1	1	0	2			0	control
0	1	1	0	3			1	Beta-solely low
0	1	1	0	4			2	Beta-solely medium
0	1	1	0	5			3	Beta-solely high
0	2	2	0	1			4	TC solely
0	2	2	0	2			5	Beta-mix low
0	2	2	0	3			6	Beta-mix medium
0	2	2	0	4			7	Beta-mix high
0	2	2	0	5
0	3	3	0	1
0	3	3	0	2
0	3	3	0	3
0	3	3	0	4
0	3	3	0	5
0	4	4	1	1
0	4	4	0	2
0	4	4	0	3
0	4	4	0	4
0	4	4	0	5
0	5	5	0	1
0	5	5	0	2
0	5	5	0	3
0	5	5	0	4
0	5	5	0	5
0	6	6	0	1
0	6	6	0	2
0	6	6	0	3
0	6	6	0	4
0	6	6	0	5
0	7	7	0	1
0	7	7	0	2
0	7	7	0	3
0	7	7	0	4
0	7	7	0	5
0	8	8	0	1
0	8	8	0	2
0	8	8	0	3
0	8	8	0	4
0	8	8	0	5
0	9	9	0	1
0	9	9	0	2
0	9	9	0	3
0	9	9	0	4
0	9	9	0	5
0	10	10	0	1
0	10	10	0	2
0	10	10	0	3
0	10	10	0	4
0	10	10	0	5
0	11	11	0	1
0	11	11	0	2
0	11	11	0	3
0	11	11	0	4
0	11	11	0	5
0	12	12	0	1
0	12	12	0	2
0	12	12	0	3
0	12	12	0	4
0	12	12	0	5
0	13	13	1	1
0	13	13	0	2
0	13	13	0	3
0	13	13	0	4
0	13	13	0	5
0	14	14	0	1
0	14	14	0	2
0	14	14	0	3
0	14	14	0	4
0	14	14	0	5
0	15	15	0	1
0	15	15	0	2
0	15	15	0	3
0	15	15	0	4
0	15	15	0	5
1	16	1	0	1
1	16	1	0	2
1	16	1	0	3
1	16	1	0	4
1	16	1	0	5
1	17	2	0	1
1	17	2	0	2
1	17	2	0	3
1	17	2	0	4
1	17	2	0	5
1	18	3	0	1
1	18	3	0	2
1	18	3	0	3
1	18	3	0	4
1	18	3	0	5
1	19	4	0	1
1	19	4	0	2
1	19	4	0	3
1	19	4	0	4
1	19	4	0	5
1	20	5	0	1
1	20	5	0	2
1	20	5	0	3
1	20	5	0	4
1	20	5	0	5
1	21	6	0	1
1	21	6	0	2
1	21	6	0	3
1	21	6	0	4
1	21	6	0	5
1	22	7	0	1
1	22	7	0	2
1	22	7	0	3
1	22	7	0	4
1	22	7	0	5
1	23	8	0	1
1	23	8	0	2
1	23	8	0	3
1	23	8	0	4
1	23	8	0	5
1	24	9	0	1
1	24	9	0	2
1	24	9	0	3
1	24	9	0	4
1	24	9	0	5
1	25	10	0	1
1	25	10	0	2
1	25	10	0	3
1	25	10	0	4
1	25	10	0	5
1	26	11	1	1
1	26	11	0	2
1	26	11	0	3
1	26	11	0	4
1	26	11	0	5
1	27	12	0	1
1	27	12	0	2
1	27	12	0	3
1	27	12	0	4
1	27	12	0	5
1	28	13	0	1
1	28	13	0	2
1	28	13	0	3
1	28	13	0	4
1	28	13	0	5
1	29	14	0	1
1	29	14	0	2
1	29	14	0	3
1	29	14	0	4
1	29	14	0	5
1	30	15	1	1
1	30	15	0	2
1	30	15	0	3
1	30	15	0	4
1	30	15	0	5
2	31	1	1	1
2	31	1	0	2
2	31	1	0	3
2	31	1	0	4
2	31	1	0	5
2	32	2	0	1
2	32	2	0	2
2	32	2	0	3
2	32	2	0	4
2	32	2	0	5
2	33	3	1	1
2	33	3	0	2
2	33	3	0	3
2	33	3	0	4
2	33	3	0	5
2	34	4	0	1
2	34	4	0	2
2	34	4	0	3
2	34	4	0	4
2	34	4	0	5
2	35	5	1	1
2	35	5	0	2
2	35	5	0	3
2	35	5	0	4
2	35	5	0	5
2	36	6	0	1
2	36	6	0	2
2	36	6	0	3
2	36	6	0	4
2	36	6	0	5
2	37	7	0	1
2	37	7	0	2
2	37	7	0	3
2	37	7	0	4
2	37	7	0	5
2	38	8	0	1
2	38	8	0	2
2	38	8	0	3
2	38	8	0	4
2	38	8	0	5
2	39	9	0	1
2	39	9	0	2
2	39	9	0	3
2	39	9	0	4
2	39	9	0	5
2	40	10	0	1
2	40	10	0	2
2	40	10	0	3
2	40	10	0	4
2	40	10	0	5
2	41	11	0	1
2	41	11	0	2
2	41	11	0	3
2	41	11	0	4
2	41	11	0	5
2	42	12	0	1
2	42	12	0	2
2	42	12	0	3
2	42	12	0	4
2	42	12	0	5
2	43	13	0	1
2	43	13	0	2
2	43	13	0	3
2	43	13	0	4
2	43	13	0	5
2	44	14	0	1
2	44	14	0	2
2	44	14	0	3
2	44	14	0	4
2	44	14	0	5
2	45	15	0	1
2	45	15	0	2
2	45	15	0	3
2	45	15	0	4
2	45	15	0	5
3	46	1	0	1
3	46	1	0	2
3	46	1	0	3
3	46	1	0	4
3	46	1	0	5
3	47	2	0	1
3	47	2	0	2
3	47	2	0	3
3	47	2	0	4
3	47	2	0	5
3	48	3	1	1
3	48	3	0	2
3	48	3	0	3
3	48	3	0	4
3	48	3	0	5
3	49	4	0	1
3	49	4	0	2
3	49	4	0	3
3	49	4	0	4
3	49	4	0	5
3	50	5	0	1
3	50	5	0	2
3	50	5	0	3
3	50	5	0	4
3	50	5	0	5
3	51	6	0	1
3	51	6	0	2
3	51	6	0	3
3	51	6	0	4
3	51	6	0	5
3	52	7	1	1
3	52	7	0	2
3	52	7	0	3
3	52	7	0	4
3	52	7	0	5
3	53	8	1	1
3	53	8	0	2
3	53	8	0	3
3	53	8	0	4
3	53	8	0	5
3	54	9	0	1
3	54	9	0	2
3	54	9	0	3
3	54	9	0	4
3	54	9	0	5
3	55	10	1	1
3	55	10	0	2
3	55	10	0	3
3	55	10	0	4
3	55	10	0	5
3	56	11	0	1
3	56	11	0	2
3	56	11	0	3
3	56	11	0	4
3	56	11	0	5
3	57	12	0	1
3	57	12	0	2
3	57	12	0	3
3	57	12	0	4
3	57	12	0	5
3	58	13	0	1
3	58	13	0	2
3	58	13	0	3
3	58	13	0	4
3	58	13	0	5
3	59	14	0	1
3	59	14	0	2
3	59	14	0	3
3	59	14	0	4
3	59	14	0	5
3	60	15	0	1
3	60	15	0	2
3	60	15	0	3
3	60	15	0	4
3	60	15	0	5
4	61	1	1	1
4	61	1	1	2
4	61	1	0	3
4	61	1	0	4
4	61	1	0	5
4	62	2	1	1
4	62	2	1	2
4	62	2	1	3
4	62	2	1	4
4	62	2	0	5
4	63	3	1	1
4	63	3	1	2
4	63	3	1	3
4	63	3	0	4
4	63	3	0	5
4	64	4	1	1
4	64	4	1	2
4	64	4	0	3
4	64	4	0	4
4	64	4	0	5
4	65	5	1	1
4	65	5	1	2
4	65	5	1	3
4	65	5	1	4
4	65	5	1	5
4	66	6	0	1
4	66	6	0	2
4	66	6	0	3
4	66	6	0	4
4	66	6	0	5
4	67	7	0	1
4	67	7	0	2
4	67	7	0	3
4	67	7	0	4
4	67	7	0	5
4	68	8	1	1
4	68	8	0	2
4	68	8	0	3
4	68	8	0	4
4	68	8	0	5
4	69	9	1	1
4	69	9	1	2
4	69	9	1	3
4	69	9	0	4
4	69	9	0	5
4	70	10	1	1
4	70	10	1	2
4	70	10	0	3
4	70	10	0	4
4	70	10	0	5
4	71	11	1	1
4	71	11	1	2
4	71	11	1	3
4	71	11	0	4
4	71	11	0	5
4	72	12	1	1
4	72	12	1	2
4	72	12	1	3
4	72	12	0	4
4	72	12	0	5
4	73	13	1	1
4	73	13	1	2
4	73	13	0	3
4	73	13	0	4
4	73	13	0	5
4	74	14	1	1
4	74	14	1	2
4	74	14	1	3
4	74	14	0	4
4	74	14	0	5
4	75	15	1	1
4	75	15	1	2
4	75	15	0	3
4	75	15	0	4
4	75	15	0	5
5	76	1	1	1
5	76	1	1	2
5	76	1	0	3
5	76	1	0	4
5	76	1	0	5
5	77	2	1	1
5	77	2	0	2
5	77	2	0	3
5	77	2	0	4
5	77	2	0	5
5	78	3	1	1
5	78	3	0	2
5	78	3	0	3
5	78	3	0	4
5	78	3	0	5
5	79	4	0	1
5	79	4	0	2
5	79	4	0	3
5	79	4	0	4
5	79	4	0	5
5	80	5	0	1
5	80	5	0	2
5	80	5	0	3
5	80	5	0	4
5	80	5	0	5
5	81	6	0	1
5	81	6	0	2
5	81	6	0	3
5	81	6	0	4
5	81	6	0	5
5	82	7	0	1
5	82	7	0	2
5	82	7	0	3
5	82	7	0	4
5	82	7	0	5
5	83	8	0	1
5	83	8	0	2
5	83	8	0	3
5	83	8	0	4
5	83	8	0	5
5	84	9	0	1
5	84	9	0	2
5	84	9	0	3
5	84	9	0	4
5	84	9	0	5
5	85	10	0	1
5	85	10	0	2
5	85	10	0	3
5	85	10	0	4
5	85	10	0	5
5	86	11	0	1
5	86	11	0	2
5	86	11	0	3
5	86	11	0	4
5	86	11	0	5
5	87	12	0	1
5	87	12	0	2
5	87	12	0	3
5	87	12	0	4
5	87	12	0	5
5	88	13	0	1
5	88	13	0	2
5	88	13	0	3
5	88	13	0	4
5	88	13	0	5
5	89	14	0	1
5	89	14	0	2
5	89	14	0	3
5	89	14	0	4
5	89	14	0	5
5	90	15	0	1
5	90	15	0	2
5	90	15	0	3
5	90	15	0	4
5	90	15	0	5
6	91	1	0	1
6	91	1	0	2
6	91	1	0	3
6	91	1	0	4
6	91	1	0	5
6	92	2	0	1
6	92	2	0	2
6	92	2	0	3
6	92	2	0	4
6	92	2	0	5
6	93	3	1	1
6	93	3	0	2
6	93	3	0	3
6	93	3	0	4
6	93	3	0	5
6	94	4	1	1
6	94	4	0	2
6	94	4	0	3
6	94	4	0	4
6	94	4	0	5
6	95	5	0	1
6	95	5	0	2
6	95	5	0	3
6	95	5	0	4
6	95	5	0	5
6	96	6	0	1
6	96	6	0	2
6	96	6	0	3
6	96	6	0	4
6	96	6	0	5
6	97	7	0	1
6	97	7	0	2
6	97	7	0	3
6	97	7	0	4
6	97	7	0	5
6	98	8	1	1
6	98	8	0	2
6	98	8	0	3
6	98	8	0	4
6	98	8	0	5
6	99	9	0	1
6	99	9	0	2
6	99	9	0	3
6	99	9	0	4
6	99	9	0	5
6	100	10	0	1
6	100	10	0	2
6	100	10	0	3
6	100	10	0	4
6	100	10	0	5
6	101	11	0	1
6	101	11	0	2
6	101	11	0	3
6	101	11	0	4
6	101	11	0	5
6	102	12	0	1
6	102	12	0	2
6	102	12	0	3
6	102	12	0	4
6	102	12	0	5
6	103	13	0	1
6	103	13	0	2
6	103	13	0	3
6	103	13	0	4
6	103	13	0	5
6	104	14	0	1
6	104	14	0	2
6	104	14	0	3
6	104	14	0	4
6	104	14	0	5
6	105	15	0	1
6	105	15	0	2
6	105	15	0	3
6	105	15	0	4
6	105	15	0	5
7	106	1	0	1
7	106	1	0	2
7	106	1	0	3
7	106	1	0	4
7	106	1	0	5
7	107	2	1	1
7	107	2	0	2
7	107	2	0	3
7	107	2	0	4
7	107	2	0	5
7	108	3	0	1
7	108	3	0	2
7	108	3	0	3
7	108	3	0	4
7	108	3	0	5
7	109	4	0	1
7	109	4	0	2
7	109	4	0	3
7	109	4	0	4
7	109	4	0	5
7	110	5	0	1
7	110	5	0	2
7	110	5	0	3
7	110	5	0	4
7	110	5	0	5
7	111	6	0	1
7	111	6	0	2
7	111	6	0	3
7	111	6	0	4
7	111	6	0	5
7	112	7	0	1
7	112	7	0	2
7	112	7	0	3
7	112	7	0	4
7	112	7	0	5
7	113	8	1	1
7	113	8	0	2
7	113	8	0	3
7	113	8	0	4
7	113	8	0	5
7	114	9	1	1
7	114	9	0	2
7	114	9	0	3
7	114	9	0	4
7	114	9	0	5
7	115	10	0	1
7	115	10	0	2
7	115	10	0	3
7	115	10	0	4
7	115	10	0	5
7	116	11	0	1
7	116	11	0	2
7	116	11	0	3
7	116	11	0	4
7	116	11	0	5
7	117	12	0	1
7	117	12	0	2
7	117	12	0	3
7	117	12	0	4
7	117	12	0	5
7	118	13	0	1
7	118	13	0	2
7	118	13	0	3
7	118	13	0	4
7	118	13	0	5
7	119	14	0	1
7	119	14	0	2
7	119	14	0	3
7	119	14	0	4
7	119	14	0	5
7	120	15	0	1
7	120	15	0	2
7	120	15	0	3
7	120	15	0	4
7	120	15	0	5

## Sheet: beta(OH)-III_behavior
	24					48							72							96
			% no convulsions	% convulsion					% no convulsions	% convulsion						% no convulsions	% convulsion						% no convulsions	% convulsion
		control	1	0				control	1	0					control	1	0					control	1	0
		TC	0.543333	0.456667				TC	0.223333	0.776667					TC	0	1					TC	0	1
		NP-low	1	0				NP-low	1	0					NP-low	1	0					NP-low	1	0
		MP-medium	1	0				MP-medium	1	0					MP-medium	1	0					MP-medium	1	0
		NP-high	1	0				NP-high	1	0					NP-high	1	0					NP-high	1	0
		mix-low	1	0				mix-low	1	0					mix-low	1	0					mix-low	1	0
		mix-medium	1	0				mix-medium	1	0					mix-medium	1	0					mix-medium	1	0
		mix-high	1	0				mix-high	1	0					mix-high	1	0					mix-high	1	0
		convulsion
	0	24	48	72	96
control	0	0	0	0	0
TC	0	0.456667	0.776667	1	1
mix-low	0	0	0	0	0
mix-medium	0	0	0	0	0
mix-high	0	0	0	0	0
